# Supplementary material for: Static Magnetic Field-Mediated Parathyroid Xenotransplantation Modulates Lymphocyte Migration: A Potential Immunosuppression-Free Long-Term Treatment for Hypoparathyroidism
Source: Cells. 2026 Mar 28;15(7):600. doi: 10.3390/cells15070600 (PMC13072275; doi:10.3390/cells15070600)
Supplement: Supplementary file 1 [file cells-15-00600-s001.zip]

Archive with 11 entries (9 files):
- Figure S1 - Live-cell imaging of Jurkat cells co-cultured with encapsulated parathyroid cells..pdf
- Table S1 - In vitro cell viability results of parathyroid cell-containing groups..pdf
- Table S2 - In vitro PTH concentrations of parathyroid cell-containing groups..pdf
- Video S1 - In Vitro - Without Magnetic Field/
- Video S1 - In Vitro - Without Magnetic Field/Video S1A-without-SMF-24h.avi
- Video S1 - In Vitro - Without Magnetic Field/Video S1B-without-SMF-48h.avi
- Video S1 - In Vitro - Without Magnetic Field/Video S1C-without-SMF-72h.avi
- Video S2 - In Vitro - With Magnetic Field/
- Video S2 - In Vitro - With Magnetic Field/Video S2A-with-SMF-24h.avi
- Video S2 - In Vitro - With Magnetic Field/Video S2B-with-SMF-48h.avi
- Video S2 - In Vitro - With Magnetic Field/Video S2C-with-SMF-72h.avi
